# Supplementary material for: Human IgG Subclasses Differ in the Structural Elements of Their N-Glycosylation
Source: ACS Cent Sci. 2024 Oct 10;10(11):2048–58. doi: 10.1021/acscentsci.4c01157 (PMC11613209; doi:10.1021/acscentsci.4c01157)
Supplement: Supplementary file 3 — oc4c01157_si_003.xlsx [file oc4c01157_si_003.xlsx]

## Sheet: Supplementary Data Excel file 2
Supplementary Data Excel file 2. Glycopeptides from IgG subclasses and their m/z value used in MS/MS method.
IgG subclass	Peptide sequence	Glycan	m/z	charge state	HCD Collision Energies
IgG1	EEQYNSTYR	N1	696.799	2	15
IgG1	EEQYNSTYR	N2	798.339	2	15
IgG1	EEQYNSTYR	N2H1	879.365	2	15
IgG1	EEQYNSTYR	N2H2	960.392	2	15
IgG1	EEQYNSTYR	N2H3	1041.42	2	15
IgG1	EEQYNSTYR	N2H4	1122.44	2	15
IgG1	EEQYNSTYR	N2H5	1203.47	2	15
IgG1	EEQYNSTYR	N3H3	1142.96	2	15
IgG1	EEQYNSTYR	N3H4	1223.98	2	15
IgG1	EEQYNSTYR	N3H5	1305.01	2	15
IgG1	EEQYNSTYR	N4H3	1244.5	2	15
IgG1	EEQYNSTYR	N4H4	1325.52	2	15
IgG1	EEQYNSTYR	N4H5	1406.55	2	15
IgG1	EEQYNSTYR	N5H3	1346.04	2	15
IgG1	EEQYNSTYR	N5H4	1427.06	2	15
IgG1	EEQYNSTYR	N5H5	1508.09	2	15
IgG1	EEQYNSTYR	N1F1	769.828	2	15
IgG1	EEQYNSTYR	N2F1	871.368	2	15
IgG1	EEQYNSTYR	N2H2F1	1033.42	2	15
IgG1	EEQYNSTYR	N2H3F1	1114.45	2	15
IgG1	EEQYNSTYR	N3H3F1	1215.99	2	15
IgG1	EEQYNSTYR	N3H4F1	1297.01	2	15
IgG1	EEQYNSTYR	N3H5F1	1378.04	2	15
IgG1	EEQYNSTYR	N4H3F1	1317.53	2	15
IgG1	EEQYNSTYR	N4H4F1	1398.55	2	15
IgG1	EEQYNSTYR	N4H5F1	1479.58	2	15
IgG1	EEQYNSTYR	N5H3F1	1419.07	2	15
IgG1	EEQYNSTYR	N5H4F1	1500.09	2	15
IgG1	EEQYNSTYR	N5H5F1	1581.12	2	15
IgG1	EEQYNSTYR	N3H3S1	1288.51	2	15
IgG1	EEQYNSTYR	N3H4S1	1369.53	2	15
IgG1	EEQYNSTYR	N3H5S1	1450.56	2	15
IgG1	EEQYNSTYR	N4H3S1	1390.05	2	15
IgG1	EEQYNSTYR	N4H4S1	1471.07	2	15
IgG1	EEQYNSTYR	N4H5S1	1552.1	2	15
IgG1	EEQYNSTYR	N5H3S1	1491.59	2	15
IgG1	EEQYNSTYR	N5H4S1	1572.61	2	15
IgG1	EEQYNSTYR	N5H5S1	1653.64	2	15
IgG1	EEQYNSTYR	N3H3F1S1	1361.53	2	15
IgG1	EEQYNSTYR	N3H4F1S1	1442.56	2	15
IgG1	EEQYNSTYR	N3H5F1S1	1523.59	2	15
IgG1	EEQYNSTYR	N4H3F1S1	1463.07	2	15
IgG1	EEQYNSTYR	N4H4F1S1	1544.1	2	15
IgG1	EEQYNSTYR	N4H5F1S1	1625.13	2	15
IgG1	EEQYNSTYR	N5H3F1S1	1564.61	2	15
IgG1	EEQYNSTYR	N5H4F1S1	1645.64	2	15
IgG1	EEQYNSTYR	N5H5F1S1	1726.67	2	15
IgG1	EEQYNSTYR	N4H3S2	1535.59	2	15
IgG1	EEQYNSTYR	N4H4S2	1616.62	2	15
IgG1	EEQYNSTYR	N4H5S2	1697.65	2	15
IgG1	EEQYNSTYR	N5H3S2	1637.13	2	15
IgG1	EEQYNSTYR	N5H4S2	1718.16	2	15
IgG1	EEQYNSTYR	N5H5S2	1799.19	2	15
IgG1	EEQYNSTYR	N4H3F1S2	1608.62	2	15
IgG1	EEQYNSTYR	N4H4F1S2	1689.65	2	15
IgG1	EEQYNSTYR	N4H5F1S2	1770.67	2	15
IgG1	EEQYNSTYR	N5H3F1S2	1710.16	2	15
IgG1	EEQYNSTYR	N5H4F1S2	1791.19	2	15
IgG1	EEQYNSTYR	N5H5F1S2	1872.21	2	15
IgG2	EEQFNSTFR	N1	680.804	2	15
IgG2	EEQFNSTFR	N2	782.344	2	15
IgG2	EEQFNSTFR	N2H1	863.371	2	15
IgG2	EEQFNSTFR	N2H2	944.397	2	15
IgG2	EEQFNSTFR	N2H3	1025.42	2	15
IgG2	EEQFNSTFR	N2H4	1106.45	2	15
IgG2	EEQFNSTFR	N2H5	1187.48	2	15
IgG2	EEQFNSTFR	N3H3	1126.96	2	15
IgG2	EEQFNSTFR	N3H4	1207.99	2	15
IgG2	EEQFNSTFR	N3H5	1289.02	2	15
IgG2	EEQFNSTFR	N4H3	1228.5	2	15
IgG2	EEQFNSTFR	N4H4	1309.53	2	15
IgG2	EEQFNSTFR	N4H5	1390.56	2	15
IgG2	EEQFNSTFR	N5H3	1330.04	2	15
IgG2	EEQFNSTFR	N5H4	1411.07	2	15
IgG2	EEQFNSTFR	N5H5	1492.1	2	15
IgG2	EEQFNSTFR	N1F1	753.833	2	15
IgG2	EEQFNSTFR	N2F1	855.373	2	15
IgG2	EEQFNSTFR	N2H2F1	1017.43	2	15
IgG2	EEQFNSTFR	N2H3F1	1098.45	2	15
IgG2	EEQFNSTFR	N3H3F1	1199.99	2	15
IgG2	EEQFNSTFR	N3H4F1	1281.02	2	15
IgG2	EEQFNSTFR	N3H5F1	1362.04	2	15
IgG2	EEQFNSTFR	N4H3F1	1301.53	2	15
IgG2	EEQFNSTFR	N4H4F1	1382.56	2	15
IgG2	EEQFNSTFR	N4H5F1	1463.58	2	15
IgG2	EEQFNSTFR	N5H3F1	1403.07	2	15
IgG2	EEQFNSTFR	N5H4F1	1484.1	2	15
IgG2	EEQFNSTFR	N5H5F1	1565.12	2	15
IgG2	EEQFNSTFR	N3H3S1	1272.51	2	15
IgG2	EEQFNSTFR	N3H4S1	1353.54	2	15
IgG2	EEQFNSTFR	N3H5S1	1434.56	2	15
IgG2	EEQFNSTFR	N4H3S1	1374.05	2	15
IgG2	EEQFNSTFR	N4H4S1	1455.08	2	15
IgG2	EEQFNSTFR	N4H5S1	1536.1	2	15
IgG2	EEQFNSTFR	N5H3S1	1475.59	2	15
IgG2	EEQFNSTFR	N5H4S1	1556.62	2	15
IgG2	EEQFNSTFR	N5H5S1	1637.64	2	15
IgG2	EEQFNSTFR	N3H3F1S1	1345.54	2	15
IgG2	EEQFNSTFR	N3H4F1S1	1426.57	2	15
IgG2	EEQFNSTFR	N3H5F1S1	1507.59	2	15
IgG2	EEQFNSTFR	N4H3F1S1	1447.08	2	15
IgG2	EEQFNSTFR	N4H4F1S1	1528.11	2	15
IgG2	EEQFNSTFR	N4H5F1S1	1609.13	2	15
IgG2	EEQFNSTFR	N5H3F1S1	1548.62	2	15
IgG2	EEQFNSTFR	N5H4F1S1	1629.65	2	15
IgG2	EEQFNSTFR	N5H5F1S1	1710.67	2	15
IgG2	EEQFNSTFR	N4H3S2	1519.6	2	15
IgG2	EEQFNSTFR	N4H4S2	1600.62	2	15
IgG2	EEQFNSTFR	N4H5S2	1681.65	2	15
IgG2	EEQFNSTFR	N5H3S2	1621.14	2	15
IgG2	EEQFNSTFR	N5H4S2	1702.16	2	15
IgG2	EEQFNSTFR	N5H5S2	1783.19	2	15
IgG2	EEQFNSTFR	N4H3F1S2	1592.63	2	15
IgG2	EEQFNSTFR	N4H4F1S2	1673.65	2	15
IgG2	EEQFNSTFR	N4H5F1S2	1754.68	2	15
IgG2	EEQFNSTFR	N5H3F1S2	1694.17	2	15
IgG2	EEQFNSTFR	N5H4F1S2	1775.19	2	15
IgG2	EEQFNSTFR	N5H5F1S2	1856.22	2	15
IgG3/IgG4	EEQYNSTFR/EEQFNSTYR	N1	688.802	2	15
IgG3/IgG4	EEQYNSTFR/EEQFNSTYR	N2	790.342	2	15
IgG3/IgG4	EEQYNSTFR/EEQFNSTYR	N2H1	871.368	2	15
IgG3/IgG4	EEQYNSTFR/EEQFNSTYR	N2H2	952.394	2	15
IgG3/IgG4	EEQYNSTFR/EEQFNSTYR	N2H3	1033.42	2	15
IgG3/IgG4	EEQYNSTFR/EEQFNSTYR	N2H4	1114.45	2	15
IgG3/IgG4	EEQYNSTFR/EEQFNSTYR	N2H5	1195.47	2	15
IgG3/IgG4	EEQYNSTFR/EEQFNSTYR	N3H3	1134.96	2	15
IgG3/IgG4	EEQYNSTFR/EEQFNSTYR	N3H4	1215.99	2	15
IgG3/IgG4	EEQYNSTFR/EEQFNSTYR	N3H5	1297.01	2	15
IgG3/IgG4	EEQYNSTFR/EEQFNSTYR	N4H3	1236.5	2	15
IgG3/IgG4	EEQYNSTFR/EEQFNSTYR	N4H4	1317.53	2	15
IgG3/IgG4	EEQYNSTFR/EEQFNSTYR	N4H5	1398.55	2	15
IgG3/IgG4	EEQYNSTFR/EEQFNSTYR	N5H3	1338.04	2	15
IgG3/IgG4	EEQYNSTFR/EEQFNSTYR	N5H4	1419.07	2	15
IgG3/IgG4	EEQYNSTFR/EEQFNSTYR	N5H5	1500.09	2	15
IgG3/IgG4	EEQYNSTFR/EEQFNSTYR	N1F1	761.831	2	15
IgG3/IgG4	EEQYNSTFR/EEQFNSTYR	N2F1	863.371	2	15
IgG3/IgG4	EEQYNSTFR/EEQFNSTYR	N2H2F1	1025.42	2	15
IgG3/IgG4	EEQYNSTFR/EEQFNSTYR	N2H3F1	1106.45	2	15
IgG3/IgG4	EEQYNSTFR/EEQFNSTYR	N3H3F1	1207.99	2	15
IgG3/IgG4	EEQYNSTFR/EEQFNSTYR	N3H4F1	1289.02	2	15
IgG3/IgG4	EEQYNSTFR/EEQFNSTYR	N3H5F1	1370.04	2	15
IgG3/IgG4	EEQYNSTFR/EEQFNSTYR	N4H3F1	1309.53	2	15
IgG3/IgG4	EEQYNSTFR/EEQFNSTYR	N4H4F1	1390.56	2	15
IgG3/IgG4	EEQYNSTFR/EEQFNSTYR	N4H5F1	1471.58	2	15
IgG3/IgG4	EEQYNSTFR/EEQFNSTYR	N5H3F1	1411.07	2	15
IgG3/IgG4	EEQYNSTFR/EEQFNSTYR	N5H4F1	1492.1	2	15
IgG3/IgG4	EEQYNSTFR/EEQFNSTYR	N5H5F1	1573.12	2	15
IgG3/IgG4	EEQYNSTFR/EEQFNSTYR	N3H3S1	1280.51	2	15
IgG3/IgG4	EEQYNSTFR/EEQFNSTYR	N3H4S1	1361.53	2	15
IgG3/IgG4	EEQYNSTFR/EEQFNSTYR	N3H5S1	1442.56	2	15
IgG3/IgG4	EEQYNSTFR/EEQFNSTYR	N4H3S1	1382.05	2	15
IgG3/IgG4	EEQYNSTFR/EEQFNSTYR	N4H4S1	1463.07	2	15
IgG3/IgG4	EEQYNSTFR/EEQFNSTYR	N4H5S1	1544.1	2	15
IgG3/IgG4	EEQYNSTFR/EEQFNSTYR	N5H3S1	1483.59	2	15
IgG3/IgG4	EEQYNSTFR/EEQFNSTYR	N5H4S1	1564.61	2	15
IgG3/IgG4	EEQYNSTFR/EEQFNSTYR	N5H5S1	1645.64	2	15
IgG3/IgG4	EEQYNSTFR/EEQFNSTYR	N3H3F1S1	1353.54	2	15
IgG3/IgG4	EEQYNSTFR/EEQFNSTYR	N3H4F1S1	1434.56	2	15
IgG3/IgG4	EEQYNSTFR/EEQFNSTYR	N3H5F1S1	1515.59	2	15
IgG3/IgG4	EEQYNSTFR/EEQFNSTYR	N4H3F1S1	1455.08	2	15
IgG3/IgG4	EEQYNSTFR/EEQFNSTYR	N4H4F1S1	1536.1	2	15
IgG3/IgG4	EEQYNSTFR/EEQFNSTYR	N4H5F1S1	1617.13	2	15
IgG3/IgG4	EEQYNSTFR/EEQFNSTYR	N5H3F1S1	1556.62	2	15
IgG3/IgG4	EEQYNSTFR/EEQFNSTYR	N5H4F1S1	1637.64	2	15
IgG3/IgG4	EEQYNSTFR/EEQFNSTYR	N5H5F1S1	1718.67	2	15
IgG3/IgG4	EEQYNSTFR/EEQFNSTYR	N4H3S2	1527.6	2	15
IgG3/IgG4	EEQYNSTFR/EEQFNSTYR	N4H4S2	1608.62	2	15
IgG3/IgG4	EEQYNSTFR/EEQFNSTYR	N4H5S2	1689.65	2	15
IgG3/IgG4	EEQYNSTFR/EEQFNSTYR	N5H3S2	1629.14	2	15
IgG3/IgG4	EEQYNSTFR/EEQFNSTYR	N5H4S2	1710.16	2	15
IgG3/IgG4	EEQYNSTFR/EEQFNSTYR	N5H5S2	1791.19	2	15
IgG3/IgG4	EEQYNSTFR/EEQFNSTYR	N4H3F1S2	1600.62	2	15
IgG3/IgG4	EEQYNSTFR/EEQFNSTYR	N4H4F1S2	1681.65	2	15
IgG3/IgG4	EEQYNSTFR/EEQFNSTYR	N4H5F1S2	1762.68	2	15
IgG3/IgG4	EEQYNSTFR/EEQFNSTYR	N5H3F1S2	1702.16	2	15
IgG3/IgG4	EEQYNSTFR/EEQFNSTYR	N5H4F1S2	1783.19	2	15
IgG3/IgG4	EEQYNSTFR/EEQFNSTYR	N5H5F1S2	1864.22	2	15
IgG1	EEQYNSTYR	N1	464.869	3	15
IgG1	EEQYNSTYR	N2	532.562	3	15
IgG1	EEQYNSTYR	N2H1	586.579	3	15
IgG1	EEQYNSTYR	N2H2	640.597	3	15
IgG1	EEQYNSTYR	N2H3	694.615	3	15
IgG1	EEQYNSTYR	N2H4	748.632	3	15
IgG1	EEQYNSTYR	N2H5	802.65	3	15
IgG1	EEQYNSTYR	N3H3	762.308	3	15
IgG1	EEQYNSTYR	N3H4	816.325	3	15
IgG1	EEQYNSTYR	N3H5	870.343	3	15
IgG1	EEQYNSTYR	N4H3	830.001	3	15
IgG1	EEQYNSTYR	N4H4	884.018	3	15
IgG1	EEQYNSTYR	N4H5	938.036	3	15
IgG1	EEQYNSTYR	N5H3	897.694	3	15
IgG1	EEQYNSTYR	N5H4	951.712	3	15
IgG1	EEQYNSTYR	N5H5	1005.73	3	15
IgG1	EEQYNSTYR	N1F1	513.555	3	15
IgG1	EEQYNSTYR	N2F1	581.248	3	15
IgG1	EEQYNSTYR	N2H2F1	689.283	3	15
IgG1	EEQYNSTYR	N2H3F1	743.301	3	15
IgG1	EEQYNSTYR	N3H3F1	810.994	3	15
IgG1	EEQYNSTYR	N3H4F1	865.011	3	15
IgG1	EEQYNSTYR	N3H5F1	919.029	3	15
IgG1	EEQYNSTYR	N4H3F1	878.687	3	15
IgG1	EEQYNSTYR	N4H4F1	932.704	3	15
IgG1	EEQYNSTYR	N4H5F1	986.722	3	15
IgG1	EEQYNSTYR	N5H3F1	946.38	3	15
IgG1	EEQYNSTYR	N5H4F1	1000.4	3	15
IgG1	EEQYNSTYR	N5H5F1	1054.42	3	15
IgG1	EEQYNSTYR	N3H3S1	859.34	3	15
IgG1	EEQYNSTYR	N3H4S1	913.357	3	15
IgG1	EEQYNSTYR	N3H5S1	967.375	3	15
IgG1	EEQYNSTYR	N4H3S1	927.033	3	15
IgG1	EEQYNSTYR	N4H4S1	981.05	3	15
IgG1	EEQYNSTYR	N4H5S1	1035.07	3	15
IgG1	EEQYNSTYR	N5H3S1	994.726	3	15
IgG1	EEQYNSTYR	N5H4S1	1048.74	3	15
IgG1	EEQYNSTYR	N5H5S1	1102.76	3	15
IgG1	EEQYNSTYR	N3H3F1S1	908.025	3	15
IgG1	EEQYNSTYR	N3H4F1S1	962.043	3	15
IgG1	EEQYNSTYR	N3H5F1S1	1016.06	3	15
IgG1	EEQYNSTYR	N4H3F1S1	975.719	3	15
IgG1	EEQYNSTYR	N4H4F1S1	1029.74	3	15
IgG1	EEQYNSTYR	N4H5F1S1	1083.75	3	15
IgG1	EEQYNSTYR	N5H3F1S1	1043.41	3	15
IgG1	EEQYNSTYR	N5H4F1S1	1097.43	3	15
IgG1	EEQYNSTYR	N5H5F1S1	1151.45	3	15
IgG1	EEQYNSTYR	N4H3S2	1024.06	3	15
IgG1	EEQYNSTYR	N4H4S2	1078.08	3	15
IgG1	EEQYNSTYR	N4H5S2	1132.1	3	15
IgG1	EEQYNSTYR	N5H3S2	1091.76	3	15
IgG1	EEQYNSTYR	N5H4S2	1145.78	3	15
IgG1	EEQYNSTYR	N5H5S2	1199.79	3	15
IgG1	EEQYNSTYR	N4H3F1S2	1072.75	3	15
IgG1	EEQYNSTYR	N4H4F1S2	1126.77	3	15
IgG1	EEQYNSTYR	N4H5F1S2	1180.79	3	15
IgG1	EEQYNSTYR	N5H3F1S2	1140.44	3	15
IgG1	EEQYNSTYR	N5H4F1S2	1194.46	3	15
IgG1	EEQYNSTYR	N5H5F1S2	1248.48	3	15
IgG2	EEQFNSTFR	N1	454.205	3	15
IgG2	EEQFNSTFR	N2	521.898	3	15
IgG2	EEQFNSTFR	N2H1	575.916	3	15
IgG2	EEQFNSTFR	N2H2	629.934	3	15
IgG2	EEQFNSTFR	N2H3	683.951	3	15
IgG2	EEQFNSTFR	N2H4	737.969	3	15
IgG2	EEQFNSTFR	N2H5	791.987	3	15
IgG2	EEQFNSTFR	N3H3	751.644	3	15
IgG2	EEQFNSTFR	N3H4	805.662	3	15
IgG2	EEQFNSTFR	N3H5	859.68	3	15
IgG2	EEQFNSTFR	N4H3	819.338	3	15
IgG2	EEQFNSTFR	N4H4	873.355	3	15
IgG2	EEQFNSTFR	N4H5	927.373	3	15
IgG2	EEQFNSTFR	N5H3	887.031	3	15
IgG2	EEQFNSTFR	N5H4	941.048	3	15
IgG2	EEQFNSTFR	N5H5	995.066	3	15
IgG2	EEQFNSTFR	N1F1	502.891	3	15
IgG2	EEQFNSTFR	N2F1	570.584	3	15
IgG2	EEQFNSTFR	N2H2F1	678.62	3	15
IgG2	EEQFNSTFR	N2H3F1	732.637	3	15
IgG2	EEQFNSTFR	N3H3F1	800.33	3	15
IgG2	EEQFNSTFR	N3H4F1	854.348	3	15
IgG2	EEQFNSTFR	N3H5F1	908.366	3	15
IgG2	EEQFNSTFR	N4H3F1	868.024	3	15
IgG2	EEQFNSTFR	N4H4F1	922.041	3	15
IgG2	EEQFNSTFR	N4H5F1	976.059	3	15
IgG2	EEQFNSTFR	N5H3F1	935.717	3	15
IgG2	EEQFNSTFR	N5H4F1	989.734	3	15
IgG2	EEQFNSTFR	N5H5F1	1043.75	3	15
IgG2	EEQFNSTFR	N3H3S1	848.676	3	15
IgG2	EEQFNSTFR	N3H4S1	902.694	3	15
IgG2	EEQFNSTFR	N3H5S1	956.711	3	15
IgG2	EEQFNSTFR	N4H3S1	916.369	3	15
IgG2	EEQFNSTFR	N4H4S1	970.387	3	15
IgG2	EEQFNSTFR	N4H5S1	1024.4	3	15
IgG2	EEQFNSTFR	N5H3S1	984.062	3	15
IgG2	EEQFNSTFR	N5H4S1	1038.08	3	15
IgG2	EEQFNSTFR	N5H5S1	1092.1	3	15
IgG2	EEQFNSTFR	N3H3F1S1	897.362	3	15
IgG2	EEQFNSTFR	N3H4F1S1	951.38	3	15
IgG2	EEQFNSTFR	N3H5F1S1	1005.4	3	15
IgG2	EEQFNSTFR	N4H3F1S1	965.055	3	15
IgG2	EEQFNSTFR	N4H4F1S1	1019.07	3	15
IgG2	EEQFNSTFR	N4H5F1S1	1073.09	3	15
IgG2	EEQFNSTFR	N5H3F1S1	1032.75	3	15
IgG2	EEQFNSTFR	N5H4F1S1	1086.77	3	15
IgG2	EEQFNSTFR	N5H5F1S1	1140.78	3	15
IgG2	EEQFNSTFR	N4H3S2	1013.4	3	15
IgG2	EEQFNSTFR	N4H4S2	1067.42	3	15
IgG2	EEQFNSTFR	N4H5S2	1121.44	3	15
IgG2	EEQFNSTFR	N5H3S2	1081.09	3	15
IgG2	EEQFNSTFR	N5H4S2	1135.11	3	15
IgG2	EEQFNSTFR	N5H5S2	1189.13	3	15
IgG2	EEQFNSTFR	N4H3F1S2	1062.09	3	15
IgG2	EEQFNSTFR	N4H4F1S2	1116.1	3	15
IgG2	EEQFNSTFR	N4H5F1S2	1170.12	3	15
IgG2	EEQFNSTFR	N5H3F1S2	1129.78	3	15
IgG2	EEQFNSTFR	N5H4F1S2	1183.8	3	15
IgG2	EEQFNSTFR	N5H5F1S2	1237.82	3	15
IgG3/IgG4	EEQYNSTFR/EEQFNSTYR	N1	459.537	3	15
IgG3/IgG4	EEQYNSTFR/EEQFNSTYR	N2	527.23	3	15
IgG3/IgG4	EEQYNSTFR/EEQFNSTYR	N2H1	581.248	3	15
IgG3/IgG4	EEQYNSTFR/EEQFNSTYR	N2H2	635.265	3	15
IgG3/IgG4	EEQYNSTFR/EEQFNSTYR	N2H3	689.283	3	15
IgG3/IgG4	EEQYNSTFR/EEQFNSTYR	N2H4	743.301	3	15
IgG3/IgG4	EEQYNSTFR/EEQFNSTYR	N2H5	797.318	3	15
IgG3/IgG4	EEQYNSTFR/EEQFNSTYR	N3H3	756.976	3	15
IgG3/IgG4	EEQYNSTFR/EEQFNSTYR	N3H4	810.994	3	15
IgG3/IgG4	EEQYNSTFR/EEQFNSTYR	N3H5	865.011	3	15
IgG3/IgG4	EEQYNSTFR/EEQFNSTYR	N4H3	824.669	3	15
IgG3/IgG4	EEQYNSTFR/EEQFNSTYR	N4H4	878.687	3	15
IgG3/IgG4	EEQYNSTFR/EEQFNSTYR	N4H5	932.704	3	15
IgG3/IgG4	EEQYNSTFR/EEQFNSTYR	N5H3	892.362	3	15
IgG3/IgG4	EEQYNSTFR/EEQFNSTYR	N5H4	946.38	3	15
IgG3/IgG4	EEQYNSTFR/EEQFNSTYR	N5H5	1000.4	3	15
IgG3/IgG4	EEQYNSTFR/EEQFNSTYR	N1F1	508.223	3	15
IgG3/IgG4	EEQYNSTFR/EEQFNSTYR	N2F1	575.916	3	15
IgG3/IgG4	EEQYNSTFR/EEQFNSTYR	N2H2F1	683.951	3	15
IgG3/IgG4	EEQYNSTFR/EEQFNSTYR	N2H3F1	737.969	3	15
IgG3/IgG4	EEQYNSTFR/EEQFNSTYR	N3H3F1	805.662	3	15
IgG3/IgG4	EEQYNSTFR/EEQFNSTYR	N3H4F1	859.68	3	15
IgG3/IgG4	EEQYNSTFR/EEQFNSTYR	N3H5F1	913.697	3	15
IgG3/IgG4	EEQYNSTFR/EEQFNSTYR	N4H3F1	873.355	3	15
IgG3/IgG4	EEQYNSTFR/EEQFNSTYR	N4H4F1	927.373	3	15
IgG3/IgG4	EEQYNSTFR/EEQFNSTYR	N4H5F1	981.39	3	15
IgG3/IgG4	EEQYNSTFR/EEQFNSTYR	N5H3F1	941.048	3	15
IgG3/IgG4	EEQYNSTFR/EEQFNSTYR	N5H4F1	995.066	3	15
IgG3/IgG4	EEQYNSTFR/EEQFNSTYR	N5H5F1	1049.08	3	15
IgG3/IgG4	EEQYNSTFR/EEQFNSTYR	N3H3S1	854.008	3	15
IgG3/IgG4	EEQYNSTFR/EEQFNSTYR	N3H4S1	908.025	3	15
IgG3/IgG4	EEQYNSTFR/EEQFNSTYR	N3H5S1	962.043	3	15
IgG3/IgG4	EEQYNSTFR/EEQFNSTYR	N4H3S1	921.701	3	15
IgG3/IgG4	EEQYNSTFR/EEQFNSTYR	N4H4S1	975.719	3	15
IgG3/IgG4	EEQYNSTFR/EEQFNSTYR	N4H5S1	1029.74	3	15
IgG3/IgG4	EEQYNSTFR/EEQFNSTYR	N5H3S1	989.394	3	15
IgG3/IgG4	EEQYNSTFR/EEQFNSTYR	N5H4S1	1043.41	3	15
IgG3/IgG4	EEQYNSTFR/EEQFNSTYR	N5H5S1	1097.43	3	15
IgG3/IgG4	EEQYNSTFR/EEQFNSTYR	N3H3F1S1	902.694	3	15
IgG3/IgG4	EEQYNSTFR/EEQFNSTYR	N3H4F1S1	956.711	3	15
IgG3/IgG4	EEQYNSTFR/EEQFNSTYR	N3H5F1S1	1010.73	3	15
IgG3/IgG4	EEQYNSTFR/EEQFNSTYR	N4H3F1S1	970.387	3	15
IgG3/IgG4	EEQYNSTFR/EEQFNSTYR	N4H4F1S1	1024.4	3	15
IgG3/IgG4	EEQYNSTFR/EEQFNSTYR	N4H5F1S1	1078.42	3	15
IgG3/IgG4	EEQYNSTFR/EEQFNSTYR	N5H3F1S1	1038.08	3	15
IgG3/IgG4	EEQYNSTFR/EEQFNSTYR	N5H4F1S1	1092.1	3	15
IgG3/IgG4	EEQYNSTFR/EEQFNSTYR	N5H5F1S1	1146.12	3	15
IgG3/IgG4	EEQYNSTFR/EEQFNSTYR	N4H3S2	1018.73	3	15
IgG3/IgG4	EEQYNSTFR/EEQFNSTYR	N4H4S2	1072.75	3	15
IgG3/IgG4	EEQYNSTFR/EEQFNSTYR	N4H5S2	1126.77	3	15
IgG3/IgG4	EEQYNSTFR/EEQFNSTYR	N5H3S2	1086.43	3	15
IgG3/IgG4	EEQYNSTFR/EEQFNSTYR	N5H4S2	1140.44	3	15
IgG3/IgG4	EEQYNSTFR/EEQFNSTYR	N5H5S2	1194.46	3	15
IgG3/IgG4	EEQYNSTFR/EEQFNSTYR	N4H3F1S2	1067.42	3	15
IgG3/IgG4	EEQYNSTFR/EEQFNSTYR	N4H4F1S2	1121.44	3	15
IgG3/IgG4	EEQYNSTFR/EEQFNSTYR	N4H5F1S2	1175.45	3	15
IgG3/IgG4	EEQYNSTFR/EEQFNSTYR	N5H3F1S2	1135.11	3	15
IgG3/IgG4	EEQYNSTFR/EEQFNSTYR	N5H4F1S2	1189.13	3	15
IgG3/IgG4	EEQYNSTFR/EEQFNSTYR	N5H5F1S2	1243.15	3	15
IgG1	EEQYNSTYR	N1	348.903	4	15
IgG1	EEQYNSTYR	N2	399.673	4	15
IgG1	EEQYNSTYR	N2H1	440.186	4	15
IgG1	EEQYNSTYR	N2H2	480.7	4	15
IgG1	EEQYNSTYR	N2H3	521.213	4	15
IgG1	EEQYNSTYR	N2H4	561.726	4	15
IgG1	EEQYNSTYR	N2H5	602.239	4	15
IgG1	EEQYNSTYR	N3H3	571.983	4	15
IgG1	EEQYNSTYR	N3H4	612.496	4	15
IgG1	EEQYNSTYR	N3H5	653.009	4	15
IgG1	EEQYNSTYR	N4H3	622.752	4	15
IgG1	EEQYNSTYR	N4H4	663.266	4	15
IgG1	EEQYNSTYR	N4H5	703.779	4	15
IgG1	EEQYNSTYR	N5H3	673.522	4	15
IgG1	EEQYNSTYR	N5H4	714.035	4	15
IgG1	EEQYNSTYR	N5H5	754.549	4	15
IgG1	EEQYNSTYR	N1F1	385.418	4	15
IgG1	EEQYNSTYR	N2F1	436.188	4	15
IgG1	EEQYNSTYR	N2H2F1	517.214	4	15
IgG1	EEQYNSTYR	N2H3F1	557.727	4	15
IgG1	EEQYNSTYR	N3H3F1	608.497	4	15
IgG1	EEQYNSTYR	N3H4F1	649.01	4	15
IgG1	EEQYNSTYR	N3H5F1	689.523	4	15
IgG1	EEQYNSTYR	N4H3F1	659.267	4	15
IgG1	EEQYNSTYR	N4H4F1	699.78	4	15
IgG1	EEQYNSTYR	N4H5F1	740.293	4	15
IgG1	EEQYNSTYR	N5H3F1	710.037	4	15
IgG1	EEQYNSTYR	N5H4F1	750.55	4	15
IgG1	EEQYNSTYR	N5H5F1	791.063	4	15
IgG1	EEQYNSTYR	N3H3S1	644.756	4	15
IgG1	EEQYNSTYR	N3H4S1	685.27	4	15
IgG1	EEQYNSTYR	N3H5S1	725.783	4	15
IgG1	EEQYNSTYR	N4H3S1	695.526	4	15
IgG1	EEQYNSTYR	N4H4S1	736.04	4	15
IgG1	EEQYNSTYR	N4H5S1	776.553	4	15
IgG1	EEQYNSTYR	N5H3S1	746.296	4	15
IgG1	EEQYNSTYR	N5H4S1	786.809	4	15
IgG1	EEQYNSTYR	N5H5S1	827.323	4	15
IgG1	EEQYNSTYR	N3H3F1S1	681.271	4	15
IgG1	EEQYNSTYR	N3H4F1S1	721.784	4	15
IgG1	EEQYNSTYR	N3H5F1S1	762.297	4	15
IgG1	EEQYNSTYR	N4H3F1S1	732.041	4	15
IgG1	EEQYNSTYR	N4H4F1S1	772.554	4	15
IgG1	EEQYNSTYR	N4H5F1S1	813.067	4	15
IgG1	EEQYNSTYR	N5H3F1S1	782.811	4	15
IgG1	EEQYNSTYR	N5H4F1S1	823.324	4	15
IgG1	EEQYNSTYR	N5H5F1S1	863.837	4	15
IgG1	EEQYNSTYR	N4H3S2	768.3	4	15
IgG1	EEQYNSTYR	N4H4S2	808.813	4	15
IgG1	EEQYNSTYR	N4H5S2	849.327	4	15
IgG1	EEQYNSTYR	N5H3S2	819.07	4	15
IgG1	EEQYNSTYR	N5H4S2	859.583	4	15
IgG1	EEQYNSTYR	N5H5S2	900.096	4	15
IgG1	EEQYNSTYR	N4H3F1S2	804.815	4	15
IgG1	EEQYNSTYR	N4H4F1S2	845.328	4	15
IgG1	EEQYNSTYR	N4H5F1S2	885.841	4	15
IgG1	EEQYNSTYR	N5H3F1S2	855.584	4	15
IgG1	EEQYNSTYR	N5H4F1S2	896.098	4	15
IgG1	EEQYNSTYR	N5H5F1S2	936.611	4	15
IgG2	EEQFNSTFR	N1	340.906	4	15
IgG2	EEQFNSTFR	N2	391.676	4	15
IgG2	EEQFNSTFR	N2H1	432.189	4	15
IgG2	EEQFNSTFR	N2H2	472.702	4	15
IgG2	EEQFNSTFR	N2H3	513.215	4	15
IgG2	EEQFNSTFR	N2H4	553.729	4	15
IgG2	EEQFNSTFR	N2H5	594.242	4	15
IgG2	EEQFNSTFR	N3H3	563.985	4	15
IgG2	EEQFNSTFR	N3H4	604.498	4	15
IgG2	EEQFNSTFR	N3H5	645.012	4	15
IgG2	EEQFNSTFR	N4H3	614.755	4	15
IgG2	EEQFNSTFR	N4H4	655.268	4	15
IgG2	EEQFNSTFR	N4H5	695.781	4	15
IgG2	EEQFNSTFR	N5H3	665.525	4	15
IgG2	EEQFNSTFR	N5H4	706.038	4	15
IgG2	EEQFNSTFR	N5H5	746.551	4	15
IgG2	EEQFNSTFR	N1F1	377.42	4	15
IgG2	EEQFNSTFR	N2F1	428.19	4	15
IgG2	EEQFNSTFR	N2H2F1	509.217	4	15
IgG2	EEQFNSTFR	N2H3F1	549.73	4	15
IgG2	EEQFNSTFR	N3H3F1	600.5	4	15
IgG2	EEQFNSTFR	N3H4F1	641.013	4	15
IgG2	EEQFNSTFR	N3H5F1	681.526	4	15
IgG2	EEQFNSTFR	N4H3F1	651.269	4	15
IgG2	EEQFNSTFR	N4H4F1	691.783	4	15
IgG2	EEQFNSTFR	N4H5F1	732.296	4	15
IgG2	EEQFNSTFR	N5H3F1	702.039	4	15
IgG2	EEQFNSTFR	N5H4F1	742.553	4	15
IgG2	EEQFNSTFR	N5H5F1	783.066	4	15
IgG2	EEQFNSTFR	N3H3S1	636.759	4	15
IgG2	EEQFNSTFR	N3H4S1	677.272	4	15
IgG2	EEQFNSTFR	N3H5S1	717.785	4	15
IgG2	EEQFNSTFR	N4H3S1	687.529	4	15
IgG2	EEQFNSTFR	N4H4S1	728.042	4	15
IgG2	EEQFNSTFR	N4H5S1	768.555	4	15
IgG2	EEQFNSTFR	N5H3S1	738.299	4	15
IgG2	EEQFNSTFR	N5H4S1	778.812	4	15
IgG2	EEQFNSTFR	N5H5S1	819.325	4	15
IgG2	EEQFNSTFR	N3H3F1S1	673.273	4	15
IgG2	EEQFNSTFR	N3H4F1S1	713.787	4	15
IgG2	EEQFNSTFR	N3H5F1S1	754.3	4	15
IgG2	EEQFNSTFR	N4H3F1S1	724.043	4	15
IgG2	EEQFNSTFR	N4H4F1S1	764.557	4	15
IgG2	EEQFNSTFR	N4H5F1S1	805.07	4	15
IgG2	EEQFNSTFR	N5H3F1S1	774.813	4	15
IgG2	EEQFNSTFR	N5H4F1S1	815.326	4	15
IgG2	EEQFNSTFR	N5H5F1S1	855.84	4	15
IgG2	EEQFNSTFR	N4H3S2	760.303	4	15
IgG2	EEQFNSTFR	N4H4S2	800.816	4	15
IgG2	EEQFNSTFR	N4H5S2	841.329	4	15
IgG2	EEQFNSTFR	N5H3S2	811.073	4	15
IgG2	EEQFNSTFR	N5H4S2	851.586	4	15
IgG2	EEQFNSTFR	N5H5S2	892.099	4	15
IgG2	EEQFNSTFR	N4H3F1S2	796.817	4	15
IgG2	EEQFNSTFR	N4H4F1S2	837.33	4	15
IgG2	EEQFNSTFR	N4H5F1S2	877.844	4	15
IgG2	EEQFNSTFR	N5H3F1S2	847.587	4	15
IgG2	EEQFNSTFR	N5H4F1S2	888.1	4	15
IgG2	EEQFNSTFR	N5H5F1S2	928.613	4	15
IgG3/IgG4	EEQYNSTFR/EEQFNSTYR	N1	344.905	4	15
IgG3/IgG4	EEQYNSTFR/EEQFNSTYR	N2	395.674	4	15
IgG3/IgG4	EEQYNSTFR/EEQFNSTYR	N2H1	436.188	4	15
IgG3/IgG4	EEQYNSTFR/EEQFNSTYR	N2H2	476.701	4	15
IgG3/IgG4	EEQYNSTFR/EEQFNSTYR	N2H3	517.214	4	15
IgG3/IgG4	EEQYNSTFR/EEQFNSTYR	N2H4	557.727	4	15
IgG3/IgG4	EEQYNSTFR/EEQFNSTYR	N2H5	598.24	4	15
IgG3/IgG4	EEQYNSTFR/EEQFNSTYR	N3H3	567.984	4	15
IgG3/IgG4	EEQYNSTFR/EEQFNSTYR	N3H4	608.497	4	15
IgG3/IgG4	EEQYNSTFR/EEQFNSTYR	N3H5	649.01	4	15
IgG3/IgG4	EEQYNSTFR/EEQFNSTYR	N4H3	618.754	4	15
IgG3/IgG4	EEQYNSTFR/EEQFNSTYR	N4H4	659.267	4	15
IgG3/IgG4	EEQYNSTFR/EEQFNSTYR	N4H5	699.78	4	15
IgG3/IgG4	EEQYNSTFR/EEQFNSTYR	N5H3	669.524	4	15
IgG3/IgG4	EEQYNSTFR/EEQFNSTYR	N5H4	710.037	4	15
IgG3/IgG4	EEQYNSTFR/EEQFNSTYR	N5H5	750.55	4	15
IgG3/IgG4	EEQYNSTFR/EEQFNSTYR	N1F1	381.419	4	15
IgG3/IgG4	EEQYNSTFR/EEQFNSTYR	N2F1	432.189	4	15
IgG3/IgG4	EEQYNSTFR/EEQFNSTYR	N2H2F1	513.215	4	15
IgG3/IgG4	EEQYNSTFR/EEQFNSTYR	N2H3F1	553.729	4	15
IgG3/IgG4	EEQYNSTFR/EEQFNSTYR	N3H3F1	604.498	4	15
IgG3/IgG4	EEQYNSTFR/EEQFNSTYR	N3H4F1	645.012	4	15
IgG3/IgG4	EEQYNSTFR/EEQFNSTYR	N3H5F1	685.525	4	15
IgG3/IgG4	EEQYNSTFR/EEQFNSTYR	N4H3F1	655.268	4	15
IgG3/IgG4	EEQYNSTFR/EEQFNSTYR	N4H4F1	695.781	4	15
IgG3/IgG4	EEQYNSTFR/EEQFNSTYR	N4H5F1	736.295	4	15
IgG3/IgG4	EEQYNSTFR/EEQFNSTYR	N5H3F1	706.038	4	15
IgG3/IgG4	EEQYNSTFR/EEQFNSTYR	N5H4F1	746.551	4	15
IgG3/IgG4	EEQYNSTFR/EEQFNSTYR	N5H5F1	787.064	4	15
IgG3/IgG4	EEQYNSTFR/EEQFNSTYR	N3H3S1	640.758	4	15
IgG3/IgG4	EEQYNSTFR/EEQFNSTYR	N3H4S1	681.271	4	15
IgG3/IgG4	EEQYNSTFR/EEQFNSTYR	N3H5S1	721.784	4	15
IgG3/IgG4	EEQYNSTFR/EEQFNSTYR	N4H3S1	691.528	4	15
IgG3/IgG4	EEQYNSTFR/EEQFNSTYR	N4H4S1	732.041	4	15
IgG3/IgG4	EEQYNSTFR/EEQFNSTYR	N4H5S1	772.554	4	15
IgG3/IgG4	EEQYNSTFR/EEQFNSTYR	N5H3S1	742.297	4	15
IgG3/IgG4	EEQYNSTFR/EEQFNSTYR	N5H4S1	782.811	4	15
IgG3/IgG4	EEQYNSTFR/EEQFNSTYR	N5H5S1	823.324	4	15
IgG3/IgG4	EEQYNSTFR/EEQFNSTYR	N3H3F1S1	677.272	4	15
IgG3/IgG4	EEQYNSTFR/EEQFNSTYR	N3H4F1S1	717.785	4	15
IgG3/IgG4	EEQYNSTFR/EEQFNSTYR	N3H5F1S1	758.299	4	15
IgG3/IgG4	EEQYNSTFR/EEQFNSTYR	N4H3F1S1	728.042	4	15
IgG3/IgG4	EEQYNSTFR/EEQFNSTYR	N4H4F1S1	768.555	4	15
IgG3/IgG4	EEQYNSTFR/EEQFNSTYR	N4H5F1S1	809.068	4	15
IgG3/IgG4	EEQYNSTFR/EEQFNSTYR	N5H3F1S1	778.812	4	15
IgG3/IgG4	EEQYNSTFR/EEQFNSTYR	N5H4F1S1	819.325	4	15
IgG3/IgG4	EEQYNSTFR/EEQFNSTYR	N5H5F1S1	859.838	4	15
IgG3/IgG4	EEQYNSTFR/EEQFNSTYR	N4H3S2	764.301	4	15
IgG3/IgG4	EEQYNSTFR/EEQFNSTYR	N4H4S2	804.815	4	15
IgG3/IgG4	EEQYNSTFR/EEQFNSTYR	N4H5S2	845.328	4	15
IgG3/IgG4	EEQYNSTFR/EEQFNSTYR	N5H3S2	815.071	4	15
IgG3/IgG4	EEQYNSTFR/EEQFNSTYR	N5H4S2	855.584	4	15
IgG3/IgG4	EEQYNSTFR/EEQFNSTYR	N5H5S2	896.098	4	15
IgG3/IgG4	EEQYNSTFR/EEQFNSTYR	N4H3F1S2	800.816	4	15
IgG3/IgG4	EEQYNSTFR/EEQFNSTYR	N4H4F1S2	841.329	4	15
IgG3/IgG4	EEQYNSTFR/EEQFNSTYR	N4H5F1S2	881.842	4	15
IgG3/IgG4	EEQYNSTFR/EEQFNSTYR	N5H3F1S2	851.586	4	15
IgG3/IgG4	EEQYNSTFR/EEQFNSTYR	N5H4F1S2	892.099	4	15
IgG3/IgG4	EEQYNSTFR/EEQFNSTYR	N5H5F1S2	932.612	4	15
