# Supplementary material for: Human IgG Subclasses Differ in the Structural Elements of Their N-Glycosylation
Source: ACS Cent Sci. 2024 Oct 10;10(11):2048–58. doi: 10.1021/acscentsci.4c01157 (PMC11613209; doi:10.1021/acscentsci.4c01157)
Supplement: Supplementary file 4 — oc4c01157_si_004.xlsx [file oc4c01157_si_004.xlsx]

## Sheet: Tabelle1
Supplementary Data Excel file 3. Glycan compositions and glycan database used in the Byonic searches.
Monosaccharide	Abbreviation
Deoxyhexose (fucose)	dHex
Hexose (glucose, mannose, galactose)	Hex
N-Acetylhexosamine (N-acetylglucosamine)	HexNAc
N-Acetylneuraminic acid	NeuAc
Phosphate	Phospho
HexNAc(1)
HexNAc(1)Fuc(1)
HexNAc(2)
HexNAc(2)Fuc(1)
HexNAc(2)Hex(1)
HexNAc(2)Hex(1)Fuc(1)
HexNAc(2)Hex(2)
HexNAc(2)Hex(2)Fuc(1)
HexNAc(2)Hex(3)
HexNAc(2)Hex(3)Fuc(1)
HexNAc(2)Hex(4)
HexNAc(2)Hex(4)Fuc(1)
HexNAc(2)Hex(5)
HexNAc(2)Hex(5)Fuc(1)
HexNAc(2)Hex(6)
HexNAc(2)Hex(6)Fuc(1)
HexNAc(2)Hex(6)Phospho(1)
HexNAc(2)Hex(7)
HexNAc(2)Hex(7)Fuc(1)
HexNAc(2)Hex(8)
HexNAc(2)Hex(9)
HexNAc(2)Hex(10)
HexNAc(2)Hex(11)
HexNAc(3)Hex(3)
HexNAc(3)Hex(3)Fuc(1)
HexNAc(3)Hex(4)
HexNAc(3)Hex(4)Fuc(1)
HexNAc(3)Hex(4)NeuAc(1)
HexNAc(3)Hex(4)Fuc(1)NeuAc(1)
HexNAc(3)Hex(4)Fuc(2)NeuAc(1)
HexNAc(3)Hex(5)
HexNAc(3)Hex(5)Fuc(1)
HexNAc(3)Hex(5)NeuAc(1)
HexNAc(3)Hex(5)Fuc(1)NeuAc(1)
HexNAc(3)Hex(5)Fuc(1)NeuAc(2)
HexNAc(3)Hex(6)
HexNAc(3)Hex(6)Fuc(1)NeuAc(1)
HexNAc(3)Hex(6)NeuAc(1)
HexNAc(4)Hex(3)
HexNAc(4)Hex(3)Fuc(1)
HexNAc(4)Hex(4)
HexNAc(4)Hex(4)Fuc(1)
HexNAc(4)Hex(4)NeuAc(1)
HexNAc(4)Hex(5)
HexNAc(4)Hex(5)Fuc(1)
HexNAc(4)Hex(6)Fuc(1)
HexNAc(4)Hex(6)Fuc(2)
HexNAc(4)Hex(5)NeuAc(1)
HexNAc(4)Hex(5)NeuAc(2)
HexNAc(4)Hex(5)Fuc(1)NeuAc(1)
HexNAc(4)Hex(5)Fuc(2)NeuAc(1)
HexNAc(4)Hex(5)Fuc(3)NeuAc(1)
HexNAc(4)Hex(5)Fuc(1)NeuAc(2)
HexNAc(4)Hex(5)Fuc(2)NeuAc(2)
HexNAc(4)Hex(5)Fuc(3)NeuAc(2)
HexNAc(5)Hex(3)
HexNAc(5)Hex(3)Fuc(1)
HexNAc(5)Hex(3)Fuc(2)
HexNAc(5)Hex(4)
HexNAc(5)Hex(4)Fuc(1)
HexNAc(5)Hex(4)Fuc(2)
HexNAc(5)Hex(5)
HexNAc(5)Hex(5)Fuc(1)
HexNAc(5)Hex(5)Fuc(2)
HexNAc(5)Hex(5)Fuc(3)
HexNAc(5)Hex(5)NeuAc(1)
HexNAc(5)Hex(5)NeuAc(2)
HexNAc(5)Hex(5)Fuc(1)NeuAc(1)
HexNAc(5)Hex(5)Fuc(2)NeuAc(1)
HexNAc(5)Hex(5)Fuc(1)NeuAc(2)
HexNAc(5)Hex(5)Fuc(2)NeuAc(2)
HexNAc(5)Hex(6)
HexNAc(5)Hex(6)Fuc(1)
HexNAc(5)Hex(6)Fuc(2)
HexNAc(5)Hex(6)Fuc(3)
HexNAc(5)Hex(6)Fuc(4)
HexNAc(5)Hex(6)NeuAc(1)
HexNAc(5)Hex(6)Fuc(1)NeuAc(1)
HexNAc(5)Hex(6)Fuc(2)NeuAc(1)
HexNAc(5)Hex(6)Fuc(3)NeuAc(1)
HexNAc(5)Hex(6)Fuc(4)NeuAc(1)
HexNAc(5)Hex(6)NeuAc(2)
HexNAc(5)Hex(6)Fuc(1)NeuAc(2)
HexNAc(5)Hex(6)Fuc(2)NeuAc(2)
HexNAc(5)Hex(6)Fuc(3)NeuAc(2)
HexNAc(5)Hex(6)Fuc(4)NeuAc(2)
HexNAc(5)Hex(6)NeuAc(3)
HexNAc(5)Hex(6)Fuc(1)NeuAc(3)
HexNAc(5)Hex(6)Fuc(2)NeuAc(3)
HexNAc(5)Hex(6)Fuc(3)NeuAc(3)
HexNAc(5)Hex(6)Fuc(4)NeuAc(3)
HexNAc(6)Hex(3)
HexNAc(6)Hex(3)Fuc(1)
HexNAc(6)Hex(3)Fuc(2)
HexNAc(6)Hex(4)
HexNAc(6)Hex(4)Fuc(1)
HexNAc(6)Hex(4)Fuc(2)
HexNAc(6)Hex(5)
HexNAc(6)Hex(5)Fuc(1)
HexNAc(6)Hex(5)Fuc(2)
HexNAc(6)Hex(5)Fuc(2)NeuAc(1)
HexNAc(6)Hex(5)Fuc(3)
HexNAc(6)Hex(6)
HexNAc(6)Hex(6)Fuc(1)
HexNAc(6)Hex(6)Fuc(2)
HexNAc(6)Hex(6)NeuAc(1)
HexNAc(6)Hex(6)Fuc(1)NeuAc(1)
HexNAc(6)Hex(6)Fuc(2)NeuAc(1)
HexNAc(6)Hex(6)NeuAc(2)
HexNAc(6)Hex(6)Fuc(1)NeuAc(2)
HexNAc(6)Hex(6)Fuc(2)NeuAc(2)
HexNAc(6)Hex(6)NeuAc(3)
HexNAc(6)Hex(6)Fuc(1)NeuAc(3)
HexNAc(6)Hex(6)Fuc(2)NeuAc(3)
HexNAc(6)Hex(6)Fuc(3)NeuAc(3)
HexNAc(6)Hex(7)Fuc(1)
HexNAc(6)Hex(7)Fuc(2)
HexNAc(6)Hex(7)Fuc(3)
HexNAc(6)Hex(7)NeuAc(1)
HexNAc(6)Hex(7)Fuc(1)NeuAc(1)
HexNAc(6)Hex(7)Fuc(2)NeuAc(1)
HexNAc(6)Hex(7)Fuc(3)NeuAc(1)
HexNAc(6)Hex(7)NeuAc(2)
HexNAc(6)Hex(7)Fuc(1)NeuAc(2)
HexNAc(6)Hex(7)Fuc(2)NeuAc(2)
HexNAc(6)Hex(7)Fuc(3)NeuAc(2)
HexNAc(6)Hex(7)NeuAc(3)
HexNAc(6)Hex(7)Fuc(1)NeuAc(3)
HexNAc(6)Hex(7)Fuc(2)NeuAc(3)
HexNAc(6)Hex(7)Fuc(3)NeuAc(3)
HexNAc(6)Hex(7)NeuAc(4)
HexNAc(6)Hex(7)Fuc(1)NeuAc(4)
HexNAc(6)Hex(7)Fuc(2)NeuAc(4)
HexNAc(6)Hex(7)Fuc(3)NeuAc(4)
