# Supplementary material for: Human IgG Subclasses Differ in the Structural Elements of Their N-Glycosylation
Source: ACS Cent Sci. 2024 Oct 10;10(11):2048–58. doi: 10.1021/acscentsci.4c01157 (PMC11613209; doi:10.1021/acscentsci.4c01157)
Supplement: Supplementary file 5 — oc4c01157_si_005.xlsx [file oc4c01157_si_005.xlsx]

## Sheet: Tabelle1
Supplementary Data Excel file 4. Peak areas of glycopeptides obtained using Skyline
Sample name	subclasses	N2H5	N4H3	N4H4 (6 branch))	N4H4 (3 branch)	N4H5	N4H5S1(6 branch Sialic acid)	N4H5S1(3 branch Sialic acid)	N4H3F1	N4H4F1 (6 branch Galactose)	N4H4F1 (3 branch Galactose)	N4H5F1	N5H3F1(Bisection)	N5H3F1(LacDiNAc)	N5H4F1(Bisection, 6-branch galactose)	N5H4F1(Bisection, 3-branch galactose)	N5H4F1(LacDiNAc)	N5H5F1	N4H4F1S1 (6 branch sialic acid)	N4H4F1S1（3 branch sialic acid)	N4H5F1S1 (6 branch sialic acid)	N4H5F1S1(3 branch sialic acid)	N4H5F1S2	N5H4F1S1 (6-branch sialic acid)
IGHG1*01	IgG1	0	0	0	0	0	0	0	7476600000	3556200000	1684300000	1005900000	107540000	59686000	92394000	22023000	56372000		21095000	28408300	32417000	66506000	0	0
IGHG1*03	IgG1	0	0	0	0	0	0	0	11549000000	4925600000	2234700000	1351000000	163530000	84893000	124030000	28947000	77606000		34937000	46947000	45154000	74805000	0	0
IGHG1*04	IgG1	0	0	0	0	0	0	0	10637000000	4568500000	2087200000	1307300000	149200000	71993000	118280000	28647000	69778000		30234000	44860000	42962000	58424000	0	0
IGHG1*07	IgG1	0	0	0	0	0	0	0	6334400000	3313100000	1528500000	1044400000	95029000	51217000	91482000	27028000	53779000		16371000	28901100	35946000	53997000	0	0
IGHG1*08	IgG1	0	0	0	0	0	0	0	7818800000	3812200000	1632300000	1060600000	108810000	62594000	90881000	26176000	58520000		20603000	31931100	35236000	53997000	0	0
IGHG2*01	IgG2	0	0	0	0	0	0	0	22020000000	3522600000	6282600000	1291000000	459910000	103300000	123720000	35976000	92612000		7889100	132766000	14282000	52827400	0	0
IGHG2*06	IgG2	0	0	0	0	0	0	0	16792000000	2668200000	4305900000	899570000	321430000	96251000	85260000	28670000	61813000		7077900	93149000	9334600	39115000	0	0
IGHG3*01	IgG3	50620000	36019000	0	0	0	0	0	7278500000	7546800000	3702400000	3336200000	244670000	41593000	427410000	53633000	128720000		7749200	64880000	63477000	139933000	0	0
IGHG3*03	IgG3	181230000	30139000	0	0	0	0	0	10682000000	5330800000	2541800000	1705400000	242270000	70035000	218720000	41835000	117100000		13033000	57494000	38615000	76208000	0	0
IGHG3*04	IgG3	113530000	86369000	0	0	0	0	0	15419000000	9341400000	5126900000	3227500000	381450000	127740000	395950000	71262000	239880000		34147000	130741000	92746000	194533000	0	0
IGHG3*08	IgG3	99817000	30793000	0	0	0	0	0	11133000000	5039800000	3282300000	1798700000	223830000	66356000	172650000	45583000	107200000		13406000	61797000	47250000	74291000	0	0
IGHG3*13	IgG3	97813000	30563000	0	0	0	0	0	17488000000	3103900000	4593900000	1030100000	356720000	94798000	96504000	31705000	68263000		4417000	111810000	11153000	46039000	0	0
IGHG4*03	IgG4	334090000	34252000	0	0	0	0	0	25244000000	7357100000	7939800000	4017800000	495730000	220020000	329400000	51902000	350410000		25827000	255999000	91349000	256079000	0	0
IGHG4*02	IgG4	185770000	37481000	0	0	0	0	0	17880000000	6164000000	7067200000	2951300000	365700000	162510000	237410000	40765000	258530000		15987000	186044000	58815000	175897000	0	0
IGHG4*03	IgG4	129810000	40775000	0	0	0	0	0	19308000000	6152000000	7035500000	2939000000	427260000	182620000	249980000	52836000	256520000		14121000	202786000	54044000	193551000	0	0
D1T1	IgG1	0	0	73820000	84227000	281100000	0	0	9012700000	16321000000	4284600000	14727000000	3403600000	0	6149200000	457950000	0	1657400000	61852000	1510400000	0	14411000000	0	441710000
D1T2	IgG1	0	0	315370000	75806000	234850000	0	0	8437300000	15015000000	3681200000	13570000000	3088800000	0	5535800000	662770000	0	1449400000	55840000	1220200000	0	11544000000	0	350670000
D1T3	IgG1	0	0	251800000	61283000	239260000	0	0	6183200000	11520000000	2931100000	10305000000	2242200000	0	4086100000	595360000	0	1462200000	67852000	1055400000	0	9014000000	0	261910000
D2T1	IgG1	0	0	809750000	213260000	950450000	0	0	9539800000	14492000000	3531400000	10144000000	2410000000	0	4683700000	651960000	0	1266600000	64908000	1495800000	0	10002000000	0	289620000
D2T2	IgG1	0	0	471530000	145640000	503320000	0	0	5324800000	8494700000	2464800000	5951500000	1406700000	0	2449300000	348970000	0	591440000	30732000	638970000	0	3729700000	0	107030000
D2T3	IgG1	0	0	1170800000	381550000	1315100000	0	0	12778000000	19873000000	5241700000	14840000000	3288500000	0	5508400000	700610000	0	1338100000	67601000	1979000000	0	12394000000	0	388880000
D1T1	IgG2	0	0	0	0	63485000	0	0	11874000000	10147000000	13230000000	12994000000	4865000000	0	5251000000	1476600000		1421000000		7159000000	0	12825000000	0	0
D1T2	IgG2	0	0	0	0	50323000	0	0	11523000000	9073200000	11949000000	11536000000	4495600000	0	3986900000	1325600000		1179900000		6100600000	0	10737000000	0	0
D1T3	IgG2	0	0	0	0	76509000	0	0	10066000000	8098300000	10314000000	10067000000	3751500000	0	3571700000	1298600000		1102200000		5255300000	0	9493200000	0	0
D2T1	IgG2	0	0	0	0	239300000	0	0	13131000000	7737500000	10265000000	7932400000	3520100000	0	3109400000	1266700000		764560000		5271100000	0	7518200000	0	0
D2T2	IgG2	0	0	0	0	149970000	0	0	6655200000	3778900000	5675000000	3746600000	1663500000	0	1425700000	427500000		330970000		1739100000	0	2441500000	0	0
D2T3	IgG2	0	0	0	0	319700000	0	0	17737000000	10219000000	13908000000	10357000000	4658000000	0	3728200000	1193800000		927560000		5563700000	0	8821900000	0	0
D1T1	IgG3	0	0	0	0	0	0	0	8731100	0	35700000	8877200	17282000	0	22610000	0	0	0	0	9441600	0	134590000	0	0
D1T2	IgG3	0	0	0	0	0	0	0	18807000	0	32379000	32775000	15720000	0	10571000	0	0	0	0	6919400	0	115710000	0	0
D1T3	IgG3	0	0	0	0	0	0	0	21821000	0	23261000	45794000	17267000	0	26558000	0	0	0	0	19979000	0	102730000	0	0
D2T1	IgG3	0	0	0	0	0	0	0	389230000	0	150730000	86177000	28601000	0	118690000	0	0	0	0	71712000	0	249310000	0	0
D2T2	IgG3	0	0	0	0	0	0	0	382880000	0	80042000	89159000	12468000	0	65361000	0	0	0	0	19128000	0	65584000	0	0
D2T3	IgG3	0	0	0	0	0	0	0	406050000	0	138770000	535590000	27067000	0	140270000	0	0	0	0	65758000	0	211360000	0	0
D1T1	IgG4	0	0	0	0	0	0	0	8731100	556450000	306290000	556940000	134360000		177770000	17770000	0	0	0	300040000	0	1252500000	0	0
D1T2	IgG4	0	0	0	0	0	0	0	18807000	452290000	257780000	454400000	133060000		167390000	16730000	0	0	0	227260000	0	975140000	0	0
D1T3	IgG4	0	0	0	0	0	0	0	21821000	331320000	193110000	370280000	68584000		94687000	9460000	0	0	0	220390000	0	870880000	0	0
D2T1	IgG4	0	0	0	0	0	0	0	176850000	2851400000	1756800000	1731100000	978360000		972100000	97210000	0	0	0	1308000000	0	2506800000	0	0
D2T2	IgG4	0	0	0	0	0	0	0	382880000	1390900000	837920000	797060000	573510000		529480000	52940000	0	0	0	426160000	0	1005100000	0	0
D2T3	IgG4	0	0	0	0	0	0	0	406050000	3713300000	2116300000	1926600000	1342900000		1376200000	137620000	0	0	0	1429300000	0	3240200000	0	0
pooled_plasma	IgG1	0	0	2193700000	837690000	2340000000	109330000	11499000000	9420600000	17989000000	4363800000	11499000000	1622500000		3563000000	364230000	0	806000000	50176000	1310200000	0	7089800000	0	131780000
pooled_plasma	IgG2	0	0	977570000	0	368100000	0	0	11595000000	7923700000	10431000000	8912300000	1639200000		1268700000	348280000	0	526750000	0	4109200000	0	7067800000
pooled_plasma	IgG3	0	0	0	0	0	0	153490000	310270000		194440000	712190000	42370000		82297000	0	0	26979000	0	94291000	0	501030000
pooled_plasma	IgG4	0	0	0	0	0	0	0	1284600000	950730000	993740000	1195200000	272960000		237930000	0	0	63667000	0	403500000	0	1435700000
